# Supplementary material for: How Mountain Park Spatial Environments Affect Physiological and Psychological Perceptions of Young Adults Based on Real Time Sensor Monitoring
Source: Sensors (Basel). 2026 Jul 2;26(13):4177. doi: 10.3390/s26134177 (PMC13364356; doi:10.3390/s26134177)
Supplement: Supplementary file 1 [file sensors-26-04177-s001.zip]

Archive with 1 entries (1 files):
- sensors-4335920-supplementary.pdf
